# Supplementary material for: Sleep-Disordered Breathing, Advanced Age, and Diabetes Mellitus Are Associated with De Novo Atrial Fibrillation after Cardiac Surgery
Source: Biomedicines. 2024 May 8;12(5):1035. doi: 10.3390/biomedicines12051035 (PMC11117485; doi:10.3390/biomedicines12051035)
Supplement: Supplementary file 1 [file biomedicines-12-01035-s001.zip]

Archive with 1 entries (1 files):
- biomedicines-2937288-supplementary.pdf
